# Supplementary material for: Normal-Weight Obesity and Hidden Cardiometabolic Risk in Young Adults: Implications Beyond BMI-Based Classification
Source: Med Sci (Basel). 2026 Jun 27;14(3):354. doi: 10.3390/medsci14030354 (PMC13414445; doi:10.3390/medsci14030354)
Supplement: Supplementary file 1 [file medsci-14-00354-s001.zip]

Archive with 1 entries (1 files):
- medsci-4328394-supplementary.pdf
